# Supplementary material for: Ultrasound Diagnostic and Physiotherapy Approach for a Patient with Parsonage–Turner Syndrome—A Case Report
Source: Sensors (Basel). 2023 Jan 2;23(1):501. doi: 10.3390/s23010501 (PMC9824188; doi:10.3390/s23010501)
Supplement: Supplementary file 1 [file sensors-23-00501-s001.zip]

Archive with 1 entries (1 files):
- sensors-2080577-supplementary.pdf
